# Supplementary material for: The variation and evolution of complete human centromeres
Source: bioRxiv. 2023 May 30:2023.05.30.542849. Preprint. [Version 1] doi: 10.1101/2023.05.30.542849 (PMC10312506; doi:10.1101/2023.05.30.542849)
Supplement: Supplement 8 [file media-8.xlsx]

## Sheet: Sheet1
Extended Data Table 6. Sequence identity and alignment statistics of centromeric α-satellite HOR arrays from 56 diverse human genomes, CHM1, and CHM13
Haplotype	Super- population	Chromosome 1 D1Z7 α-satellite HOR array						Chromosome 2 D2Z1 α-satellite HOR array						Chromosome 3 D3Z1 α-satellite HOR array						Chromosome 4 D4Z1 α-satellite HOR array						Chromosome 5 D5Z2 α-satellite HOR array						Chromosome 6 D6Z1 α-satellite HOR array						Chromosome 7 D7Z1 α-satellite HOR array						Chromosome 8 D8Z2 α-satellite HOR array
		Mean sequence identity to CHM1 (%)	# of aligned CHM1 bases	# of unaligned CHM1 bases	Mean sequence identity to CHM13 (%)	# of aligned CHM13 bases	# of unaligned CHM13 bases	Mean sequence identity to CHM1 (%)	# of aligned CHM1 bases	# of unaligned CHM1 bases	Mean sequence identity to CHM13 (%)	# of aligned CHM13 bases	# of unaligned CHM13 bases	Mean sequence identity to CHM1 (%)	# of aligned CHM1 bases	# of unaligned CHM1 bases	Mean sequence identity to CHM13 (%)	# of aligned CHM13 bases	# of unaligned CHM13 bases	Mean sequence identity to CHM1 (%)	# of aligned CHM1 bases	# of unaligned CHM1 bases	Mean sequence identity to CHM13 (%)	# of aligned CHM13 bases	# of unaligned CHM13 bases	Mean sequence identity to CHM1 (%)	# of aligned CHM1 bases	# of unaligned CHM1 bases	Mean sequence identity to CHM13 (%)	# of aligned CHM13 bases	# of unaligned CHM13 bases	Mean sequence identity to CHM1 (%)	# of aligned CHM1 bases	# of unaligned CHM1 bases	Mean sequence identity to CHM13 (%)	# of aligned CHM13 bases	# of unaligned CHM13 bases	Mean sequence identity to CHM1 (%)	# of aligned CHM1 bases	# of unaligned CHM1 bases	Mean sequence identity to CHM13 (%)	# of aligned CHM13 bases	# of unaligned CHM13 bases	Mean sequence identity to CHM1 (%)	# of aligned CHM1 bases	# of unaligned CHM1 bases	Mean sequence identity to CHM13 (%)	# of aligned CHM13 bases	# of unaligned CHM13 bases
HG01891 (H1)	AFR	95.9068	1431710	2898290	96.0372	1667210	2852790	96.6887	1265080	274920	97.2312	1651164	718836	98.7682	1348118	2051882	99.0351	958027	521973	98.8487	651195	2808805	98.002	592545	3137455	95.2629	567381	2872619	96.9273	2125784	424216	98.8288	454027	2365973	98.5724	375508	2404492	98.5182	1403711	2646289	99.1489	1879727	1430273	98.5365	1882372	707628	98.1251	949635	1140365
HG01891 (H2)	AFR	95.9	1835381	2494619	95.8096	1429269	3090731	96.3697	1255417	284583	96.4469	1420468	949532	98.6138	2144983	1255017	99.2461	1015054	464946	99.2044	1232790	2227210	99.1876	1755392	1974608	95.4975	816839	2623161	96.5913	966688	1583312	98.5959	838497	1981503	98.4985	583329	2196671	98.5763	1495072	2554928	98.5525	1579350	1730650	98.2748	2365390	224610	97.8296	1495444	594556
HG02055 (H1)	AFR	95.1673	671042	3658958	94.724	580467	3939533	96.3305	1011236	528764	96.9272	946398	1423602	98.7525	1910412	1489588	99.0183	1294033	185967	99.207	1090689	2369311	99.2563	1426995	2303005	95.4485	728684	2711316	96.0607	1179661	1370339	98.7544	762938	2057062	98.5767	872042	1907958	98.6465	1416151	2633849	98.7456	1760464	1549536	98.3454	1134677	1455323	97.7943	1202270	887730
HG02055 (H2)	AFR	96.0177	1080863	3249137	95.909	1032379	3487621	96.868	1240382	299618	97.7092	1507851	862149	98.755	1513782	1886218	99.0348	1036116	443884	98.809	449662	3010338	98.3979	508597	3221403	95.8562	1135797	2304203	96.3322	1290267	1259733	98.6449	534060	2285940	98.5708	507092	2272908	99.0306	2135468	1914532	98.6377	1609480	1700520	99.2113	2130911	459089	98.1028	969246	1120754
HG02109 (H1)	AFR	95.148	800253	3529747	94.8279	599325	3920675	97.3766	1354208	185792	97.2625	2173177	196823	99.1266	2804808	595192	99.2945	1454878	25122	98.8914	1969214	1490786	98.9355	2106276	1623724	96.6067	1730522	1709478	94.8075	618336	1931664	98.7635	725311	2094689	98.5779	609813	2170187	98.6545	1880079	2169921	99.4057	2535124	774876	97.7531	1679704	910296	97.5103	881323	1208677
HG02109 (H2)	AFR	95.0044	956953	3373047	95.0157	620163	3899837	96.9318	1203587	336413	96.8948	1847550	522450	98.7574	1953678	1446322	99.0501	1291611	188389	99.2631	1104301	2355699	99.261	1487342	2242658	95.7755	644752	2795248	97.0704	1643048	906952	98.6039	614790	2205210	98.5713	971297	1808703	98.4208	886303	3163697	99.1044	1025206	2284794	97.5992	1574150	1015850	98.4282	1944352	145648
HG02145 (H1)	AFR	95.4313	778042	3551958	95.5003	626493	3893507	96.694	1124799	415201	97.2155	1592458	777542	98.9392	1983479	1416521	99.1102	1377759	102241	98.8747	354080	3105920	98.5	724439	3005561	95.4639	897689	2542311	96.1723	1483008	1066992	98.5239	764889	2055111	98.5785	666836	2113164	98.6796	3366448	683552	98.5505	1992603	1317397	97.8645	1135701	1454299	99.7288	2067417	22583
HG02145 (H2)	AFR	95.7674	1242846	3087154	95.5429	1097033	3422967	96.2814	1048186	491814	96.7523	1497198	872802	98.7889	2150533	1249467	99.2367	1190173	289827	99.1776	1185294	2274706	98.9375	1961506	1768494	96.7574	1685808	1754192	94.8679	653005	1896995	98.854	1231895	1588105	98.7601	1515943	1264057	98.4763	1171448	2878552	98.8181	1702942	1607058	98.231	1578208	1011792	98.1901	1355009	734991
HG02257 (H1)	AFR	95.1122	1221602	3108398	95.3007	942396	3577604	96.8149	1263155	276845	97.1857	1704454	665546	98.7303	1991055	1408945	99.1152	1109124	370876	99.3237	1361874	2098126	99.2603	1517029	2212971	96.3648	959065	2480935	96.1207	676242	1873758	98.8085	965839	1854161	98.7624	1120366	1659634	98.6896	1982431	2067569	98.4914	1491648	1818352	99.0996	1769051	820949	98.0019	1079565	1010435
HG02257 (H2)	AFR	96.0815	1497624	2832376	95.9641	1513981	3006019	97.1134	1109737	430263	97.2943	1479511	890489	98.8854	1776993	1623007	99.159	1326112	153888	99.2158	1284250	2175750	99.2939	1655725	2074275	95.3526	880010	2559990	96.1651	1095634	1454366	98.6423	540682	2279318	98.5122	647359	2132641	98.9036	1765603	2284397	98.7061	1730254	1579746	99.2821	2198735	391265	98.0532	862641	1227359
HG02486 (H1)	AFR	95.9133	1836124	2493876	96.1651	1717596	2802404	96.7179	1210354	329646	97.3059	1811366	558634	98.7883	2237068	1162932	99.1246	1195993	284007	98.9419	1095373	2364627	98.9317	1813073	1916927	95.5509	738706	2701294	96.5654	1501210	1048790	98.7997	728507	2091493	98.6496	679227	2100773	98.6197	1561558	2488442	99.1265	1925684	1384316	99.2706	1652800	937200	98.1873	765304	1324696
HG02486 (H2)	AFR	96.0935	1810888	2519112	96.0957	1633364	2886636	97.0377	1199957	340043	97.2385	1560843	809157	98.9894	1582183	1817817	99.1776	1213764	266236	99.2184	1370397	2089603	99.3464	2144988	1585012	95.5061	887121	2552879	96.5898	1830288	719712	98.765	864640	1955360	98.6607	853550	1926450	98.9743	1759046	2290954	98.8148	1573190	1736810	97.7153	904458	1685542	99.0957	1985212	104788
HG02559 (H1)	AFR	95.6374	1265957	3064043	95.6758	1173844	3346156	97.0121	1173826	366174	97.2908	1521159	848841	98.8893	1872277	1527723	98.9636	1144605	335395	99.0589	824794	2635206	98.8102	1342929	2387071	96.7214	1664780	1775220	94.8384	577697	1972303	98.7482	940774	1879226	98.579	503291	2276709	98.4471	2082516	1967484	98.1775	1023966	2286034	98.2742	1826996	763004	97.7394	1382177	707823
HG02559 (H2)	AFR	97.1042	2105429	2224571	97.0493	2036476	2483524	96.6272	790609	749391	96.7213	983296	1386704	98.8742	2423042	976958	99.2849	1435654	44346	99.2698	886125	2573875	98.9442	1287111	2442889	95.6747	674512	2765488	98.7185	1978623	571377	98.6535	748247	2071753	98.6443	870177	1909823	98.4292	2078377	1971623	98.4939	1588993	1721007	98.5786	2093373	496627	97.5365	1469797	620203
HG02572 (H1)	AFR	94.9829	668485	3661515	95.042	661608	3858392	96.4966	1130857	409143	96.945	1494251	875749	98.6871	1935575	1464425	99.1205	1052366	427634	99.3132	1152638	2307362	99.3053	1774858	1955142	96.421	1756332	1683668	94.8781	735109	1814891	98.6025	707859	2112141	98.5076	678320	2101680	96.5897	322908	3727092	95.2112	372205	2937795	99.1588	2098443	491557	97.9937	746325	1343675
HG02572 (H2)	AFR	95.8449	1365603	2964397	95.8208	1382597	3137403	96.4415	603933	936067	96.8443	577709	1792291	98.9758	2557545	842455	99.2477	1453988	26012	98.7721	1040090	2419910	98.4808	1265638	2464362	96.5162	1760342	1679658	94.8218	591257	1958743	98.7389	773413	2046587	98.5503	650712	2129288	98.5579	1343201	2706799	98.5947	1499204	1810796	99.1667	2114813	475187	98.1726	1083791	1006209
HG02622 (H1)	AFR	95.76	1778200	2551800	95.7725	1658254	2861746	97.6301	1284835	255165	97.9962	1715547	654453	98.844	1704038	1695962	99.1931	1016522	463478	99.2555	1142094	2317906	99.2348	1964498	1765502	96.4448	1531671	1908329	94.7728	558130	1991870	98.6429	714991	2105009	98.5195	607286	2172714	98.5574	1278368	2771632	99.0242	1852875	1457125	98.712	1216691	1373309	97.6906	1215703	874297
HG02622 (H2)	AFR	96.1872	582615	3747385	96.2902	534663	3985337	97.0435	931388	608612	97.3515	1081769	1288231	99.2864	2643846	756154	99.2488	1429321	50679	99.2868	941797	2518203	99.0119	1428481	2301519	95.9131	950597	2489403	96.1455	1002193	1547807	98.6912	874614	1945386	98.533	542497	2237503	98.7529	1772442	2277558	99.4758	2660989	649011	97.7653	1830875	759125	97.7357	1264850	825150
HG02630 (H1)	AFR	96.0069	1263020	3066980	95.8866	1429830	3090170	96.475	977553	562447	96.614	1577256	792744	98.5423	1448038	1951962	99.1259	961231	518769	98.7902	938966	2521034	98.6651	922899	2807101	96.7375	1764666	1675334	95.2705	394022	2155978	98.7431	966092	1853908	98.5313	820985	1959015	98.3767	1846839	2203161	98.1906	1429986	1880014	97.3636	1240792	1349208	98.9547	1943718	146282
HG02630 (H2)	AFR	95.7508	1229440	3100560	95.4977	1206734	3313266	96.3288	1156929	383071	96.5077	1114585	1255415	98.7761	1889789	1510211	99.1497	1044456	435544	99.2111	894227	2565773	99.3029	1429882	2300118	96.7069	1956051	1483949	95.1814	407912	2142088	98.6872	775359	2044641	98.6526	917065	1862935	98.3085	2157978	1892022	98.2249	1410615	1899385	98.3712	852778	1737222	97.598	1288823	801177
HG02717 (H1)	AFR	95.7368	1813022	2516978	95.9702	1576287	2943713	96.4417	1283075	256925	96.6522	1902738	467262	98.9238	1510964	1889036	99.0602	1009317	470683	99.0581	1983937	1476063	99.2642	2400991	1329009	96.404	1876256	1563744	95.1576	358802	2191198	98.657	576082	2243918	98.6079	820201	1959799	98.588	1678265	2371735	99.2233	1874343	1435657	97.7739	1919255	670745	97.5644	1678526	411474
HG02717 (H2)	AFR	95.2842	823400	3506600	95.1987	943560	3576440	96.9665	1267013	272987	97.1849	1709277	660723	98.6086	1719971	1680029	99.1598	1130090	349910	99.3288	1320114	2139886	99.1956	1857332	1872668	95.49	772904	2667096	96.0883	1216569	1333431	98.814	1404523	1415477	98.7129	1200612	1579388	98.6321	2154506	1895494	98.5592	1999093	1310907	97.8893	1181926	1408074	97.953	1111568	978432
HG02723 (H1)	AFR	94.972	1247990	3082010	95.1571	595748	3924252	96.4434	940811	599189	96.7657	1000946	1369054	99.1755	1888894	1511106	99.1523	1366194	113806	98.9207	660702	2799298	98.3691	652258	3077742	96.2025	1785564	1654436	95.3888	1000723	1549277	98.6803	675376	2144624	98.545	827962	1952038	98.6271	1367756	2682244	99.4928	2659624	650376	98.2066	2266284	323716	97.8674	1081125	1008875
HG02723 (H2)	AFR	95.6254	1263356	3066644	95.625	1095045	3424955	96.7199	1230030	309970	97.0718	1666092	703908	98.7128	1618302	1781698	99.1143	1382277	97723	99.1313	1249329	2210671	99.3037	2126887	1603113	96.7586	1659356	1780644	95.1809	461347	2088653	98.4601	608290	2211710	98.3475	824072	1955928	98.5036	963722	3086278	98.5992	1294148	2015852	99.0629	2049122	540878	97.695	1221784	868216
HG02818 (H1)	AFR	95.8954	1313486	3016514	96.0539	1265399	3254601	96.5782	1158024	381976	97.2445	1896536	473464	99.086	2619742	780258	99.2779	1358523	121477	99.1037	1113696	2346304	99.2982	1909684	1820316	96.361	1307115	2132885	95.1454	341644	2208356	98.6734	562608	2257392	98.5995	855824	1924176	99.0668	1054271	2995729	98.6871	1331198	1978802	99.1977	1933371	656629	97.8141	911453	1178547
HG02818 (H2)	AFR	95.041	1030463	3299537	94.814	689550	3830450	96.3979	1057150	482850	96.7269	1417049	952951	98.6242	1498128	1901872	99.1707	969271	510729	99.2025	1158917	2301083	99.2463	2228311	1501689	96.3519	1278629	2161371	95.1316	316260	2233740	98.69	812948	2007052	98.5565	825046	1954954	98.5953	1331927	2718073	99.1034	1867071	1442929	98.5572	1464899	1125101	98.2113	719166	1370834
HG02886 (H1)	AFR	95.0217	974452	3355548	94.797	567102	3952898	96.3856	916465	623535	96.8677	1350043	1019957	99.118	1915553	1484447	99.246	1365863	114137	99.2066	1019945	2440055	99.3621	2198178	1531822	95.6702	937941	2502059	96.6587	1496842	1053158	98.7403	2515042	304958	98.696	2592121	187879	98.6056	1894369	2155631	98.6635	1896157	1413843	97.9433	1819329	770671	97.6948	1532242	557758
HG02886 (H2)	AFR	95.7227	1470742	2859258	96.04	1259038	3260962	96.3077	1145960	394040	96.8065	1468386	901614	98.9795	2721849	678151	99.306	1468618	11382	99.3296	1125567	2334433	99.2897	2192796	1537204	95.4584	668428	2771572	96.8186	1143017	1406983	98.5996	501573	2318427	98.5941	511154	2268846	98.6891	1322227	2727773	98.8982	1754349	1555651	99.1447	1967941	622059	98.05	1086678	1003322
HG03098 (H1)	AFR	95.8478	1410760	2919240	95.5499	1231394	3288606	96.347	1010421	529579	96.82	1106407	1263593	98.8883	1751486	1648514	99.2309	1132438	347562	98.8882	850020	2609980	98.8272	1123915	2606085	95.4136	757214	2682786	96.6713	1263403	1286597	98.6602	818001	2001999	98.4305	364143	2415857	98.624	1272723	2777277	99.1489	1738258	1571742	97.3059	863082	1726918	97.8565	812119	1277881
HG03098 (H2)	AFR	96.0985	1308932	3021068	95.9389	1525817	2994183	97.0273	799389	740611	97.5624	663847	1706153	99.287	2319987	1080013	99.1476	1376137	103863	99.0747	1427288	2032712	99.0226	1785260	1944740	95.5314	947546	2492454	96.8293	1529014	1020986	98.7592	726058	2093942	98.5303	612105	2167895	98.3346	1031312	3018688	99.1443	1757351	1552649	98.2996	2106240	483760	97.8382	1448279	641721
HG03125 (H1)	AFR	97.2436	3601657	728343	97.2729	3613169	906831	97.726	1342313	197687	97.6892	2024730	345270	98.7233	1856742	1543258	99.102	1343314	136686	99.0968	2230316	1229684	99.0891	2550253	1179747	96.4238	1866951	1573049	95.9102	1598815	951185	98.6966	727275	2092725	98.5985	773136	2006864	98.5831	2188219	1861781	98.7085	2071150	1238850	98.3854	1969739	620261	98.0435	1097832	992168
HG03125 (H2)	AFR	97.0977	3552656	777344	97.1676	3550823	969177	97.2789	1365362	174638	97.6058	2028346	341654	98.628	1710862	1689138	99.1136	1095183	384817	99.018	1568456	1891544	99.1371	2166457	1563543	96.289	1879733	1560267	96.4723	2089534	460466	98.7211	589476	2230524	98.6066	635467	2144533	98.5926	2109063	1940937	98.6921	2041676	1268324	98.7779	1991739	598261	98.0017	1462043	627957
HG03453 (H1)	AFR	95.8266	1931882	2398118	95.9298	2069273	2450727	96.5334	1133636	406364	97.0227	1087853	1282147	98.7578	1501640	1898360	99.1401	1049072	430928	99.0902	1132379	2327621	98.9709	1803355	1926645	95.8607	748078	2691922	96.6515	1359714	1190286	98.667	1005356	1814644	98.5791	929260	1850740	98.6203	1678699	2371301	99.0865	1987174	1322826	98.6131	2334903	255097	97.6888	1452276	637724
HG03453 (H2)	AFR	95.7829	1117062	3212938	96.1626	803394	3716606	96.6067	995331	544669	96.5697	974301	1395699	98.9168	2003319	1396681	99.3109	1446667	33333	99.2204	1386132	2073868	99.3461	1797699	1932301	95.5021	695827	2744173	96.9052	1871521	678479	98.7366	756335	2063665	98.5373	632440	2147560	98.3743	1187572	2862428	98.4391	1299090	2010910	97.5599	1280291	1309709	98.1437	1304325	785675
HG03486 (H1)	AFR	95.7236	2091558	2238442	95.9195	1829295	2690705	96.9176	974075	565925	97.1546	1643064	726936	98.821	1804867	1595133	99.0999	1180860	299140	99.3003	925733	2534267	99.225	1620496	2109504	96.7542	1480211	1959789	94.9757	418402	2131598	98.7436	765404	2054596	98.5564	647701	2132299	98.3413	1888517	2161483	98.1238	1150273	2159727	98.3936	1563591	1026409	98.16	1092832	997168
HG03486 (H2)	AFR	94.7743	853912	3476088	94.6907	850068	3669932	96.7748	1190856	349144	97.1573	1763498	606502	99.0203	2521115	878885	99.2012	1315202	164798	98.8249	971448	2488552	98.2661	685496	3044504	96.7155	1613206	1826794	95.1149	517445	2032555	98.7572	760577	2059423	98.5651	622664	2157336	96.696	353867	3696133	95.1887	311663	2998337	97.8248	1749338	840662	97.5832	1587968	502032
HG03516 (H1)	AFR	95.9902	2401610	1928390	96.0572	2446132	2073868	96.4583	985593	554407	96.7247	1007219	1362781	98.794	2464820	935180	98.9518	1387775	92225	98.919	1411096	2048904	98.4249	1383982	2346018	96.2193	1689154	1750846	96.5227	2115297	434703	98.7199	1101015	1718985	98.5496	597870	2182130	98.4845	1487336	2562664	98.6393	1567760	1742240	97.6408	1069755	1520245	99.0131	1801910	288090
HG03516 (H2)	AFR	96.1074	1703182	2626818	96.1484	1594067	2925933	97.7486	1443454	96546	97.3109	1717158	652842	98.9408	2025562	1374438	99.0948	1268961	211039	99.0425	1707271	1752729	99.0215	2085911	1644089	96.6849	1687809	1752191	94.9089	466782	2083218	98.6959	750720	2069280	98.6495	896444	1883556	98.7225	1760484	2289516	99.3369	2101949	1208051	97.7193	1606729	983271	97.6454	1127651	962349
HG03540 (H1)	AFR	95.8665	1752943	2577057	95.7981	1547508	2972492	96.2863	1115754	424246	96.5729	1276195	1093805	98.9883	2006296	1393704	99.1447	1255439	224561	99.3309	1515966	1944034	99.3449	2103813	1626187	96.913	1442549	1997451	95.1261	684339	1865661	98.6984	726190	2093810	98.5527	858804	1921196	98.5572	1632308	2417692	98.6212	1944052	1365948	98.8975	1965150	624850	98.4384	1875948	214052
HG03540 (H2)	AFR	94.941	677035	3652965	95.1756	380364	4139636	96.2733	985863	554137	96.7884	1159856	1210144	98.9568	2496004	903996	99.1405	1321148	158852	98.7718	602812	2857188	98.3785	705528	3024472	95.4314	769081	2670919	96.28	1244930	1305070	98.7155	744128	2075872	98.5204	677309	2102691	98.659	2055380	1994620	99.3326	2358870	951130	97.6984	721337	1868663	98.5888	1987267	102733
HG03579 (H1)	AFR	95.3684	337284	3992716	95.1546	386517	4133483	97.2921	1314696	225304	97.4518	1732950	637050	99.2213	1615273	1784727	99.1079	1318293	161707	99.2546	1553517	1906483	99.3035	2183944	1546056	95.3713	1041783	2398217	96.391	1819081	730919	98.6882	693709	2126291	98.5444	754464	2025536	98.6287	1261222	2788778	98.9695	1278208	2031792	98.074	2138522	451478	97.3714	1579472	510528
HG03579 (H2)	AFR	97.7235	2824724	1505276	97.465	2728632	1791368	96.9261	984335	555665	97.4167	1427935	942065	99.0864	2786749	613251	99.2978	1446892	33108	99.1491	1011843	2448157	99.2497	1921220	1808780	95.4201	790673	2649327	96.2633	1191877	1358123	98.5508	449784	2370216	98.3158	359303	2420697	98.6052	1822171	2227829	98.7206	2202488	1107512	97.5582	1927630	662370	98.3347	1863025	226975
NA18906 (H1)	AFR	95.8377	1335571	2994429	96.2011	1064356	3455644	96.5351	1211402	328598	96.5376	1095711	1274289	99.3938	3065160	334840	99.1423	1451132	28868	99.2039	966068	2493932	99.3043	1816682	1913318	95.4907	899292	2540708	96.1727	1174912	1375088	98.7697	1187793	1632207	98.7068	1473568	1306432	98.7787	1360308	2689692	99.1969	1937990	1372010	98.3217	950305	1639695	97.6298	1390422	699578
NA18906 (H2)	AFR	95.8495	1880712	2449288	95.9972	1682532	2837468	96.814	842155	697845	96.801	695591	1674409	98.7087	1288617	2111383	98.9464	776005	703995	98.8434	453041	3006959	99.0768	1359563	2370437	96.4353	1677280	1762720	95.9614	1284725	1265275	98.8062	1482938	1337062	98.613	518037	2261963	99.0197	2315381	1734619	98.7673	1800981	1509019	97.2286	1573118	1016882	96.9048	1450056	639944
NA19238 (H1)	AFR	95.6067	1404935	2925065	95.8323	1509566	3010434	95.9756	1200660	339340	96.2395	1594296	775704	98.959	2086283	1313717	99.2379	1070293	409707	99.2476	1767226	1692774	99.272	1998499	1731501	96.1204	1508564	1931436	96.0268	1894343	655657	99.3873	713329	2106671	99.0475	552841	2227159	98.1274	1617661	2432339	97.6555	978956	2331044	97.9208	1663753	926247	98.244	1534878	555122
NA19238 (H2)	AFR	95.5776	1427038	2902962	95.6432	1712353	2807647	95.9474	1229111	310889	96.1461	1682514	687486	98.9491	1883981	1516019	99.1604	938870	541130	99.24	1592285	1867715	99.2617	1888011	1841989	95.9016	1472827	1967173	95.7549	1801181	748819	99.1763	710692	2109308	98.9204	516136	2263864	98.1228	1468788	2581212	97.6942	1025345	2284655	98.0603	1828355	761645	98.0947	1433939	656061
NA19239 (H1)	AFR	95.9424	2431690	1898310	96.2318	2227749	2292251	96.976	1085921	454079	97.2487	1204666	1165334	99.0481	2943611	456389	99.3179	1464339	15661	99.0877	1376949	2083051	99.0941	2084348	1645652	95.1893	939891	2500109	96.1594	1477902	1072098	98.726	638626	2181374	98.5574	642479	2137521	98.7258	1464348	2585652	99.087	1691508	1618492	98.4392	1797630	792370	98.1998	1027430	1062570
NA19239 (H2)	AFR	95.9806	2084950	2245050	96.4328	1799890	2720110	96.8159	1145344	394656	97.4749	1476994	893006	99.3199	2699466	700534	99.3869	1460301	19699	99.3139	1497542	1962458	99.2495	2422206	1307794	95.2911	1055153	2384847	96.3597	1575786	974214	98.6597	570540	2249460	98.5515	650176	2129824	98.6446	1281352	2768648	99.0408	1662555	1647445	98.4395	1873080	716920	98.0731	1104929	985071
NA19240 (H1)	AFR	95.4515	1333051	2996949	95.8077	1421943	3098057	96.5923	1153950	386050	97.2921	1667576	702424	98.6957	2002079	1397921	99.1784	1178013	301987	99.0857	1278603	2181397	99.2527	2211694	1518306	95.4858	634977	2805023	96.0986	1193556	1356444	98.7335	174288	2645712	98.1849	268518	2511482	98.6647	1718058	2331942	99.1116	1705196	1604804	98.499	2214666	375334	98.0101	1093813	996187
NA19240 (H2)	AFR	96.1476	973904	3356096	95.8331	977394	3542606	96.6947	1327134	212866	97.0629	1869926	500074	98.714	1627507	1772493	99.1441	1042848	437152	99.2074	1191261	2268739	99.1351	1508957	2221043	95.2692	991578	2448422	96.2166	1975199	574801	98.5847	556841	2263159	98.5548	611372	2168628	98.3119	1834526	2215474	98.293	1371611	1938389	97.4217	1193282	1396718	97.6838	855227	1234773
NA20129 (H1)	AFR	95.8663	1229124	3100876	95.9243	984706	3535294	97.4137	1250118	289882	97.6301	1877741	492259	99.0731	1844934	1555066	99.2035	1187553	292447	98.9392	475256	2984744	98.2445	515054	3214946	95.6349	857886	2582114	96.7362	1503871	1046129	98.6645	727525	2092475	98.6419	830591	1949409	98.6883	1667995	2382005	99.5225	2545687	764313	98.7082	1472167	1117833	98.404	939240	1150760
NA20129 (H2)	AFR	95.9643	1645466	2684534	95.6071	1652304	2867696	96.3966	920748	619252	96.6176	1681905	688095	98.5677	1810265	1589735	99.1428	1191244	288756	99.2634	843861	2616139	98.8767	1561376	2168624	96.8024	1665276	1774724	95.117	343474	2206526	98.6582	735608	2084392	98.5646	826486	1953514	98.4777	661288	3388712	98.2528	743707	2566293	97.8702	798587	1791413	98.8446	1958592	131408
NA21309 (H1)	AFR	96.1851	1291050	3038950	96.1052	1182306	3337694	96.3379	1006677	533323	96.8091	1356221	1013779	98.7242	2162605	1237395	99.1367	1241856	238144	99.4218	1470944	1989056	99.1889	2256291	1473709	96.2332	1349895	2090105	95.0143	344833	2205167	99.6004	807247	2012753	99.4785	1130804	1649196	98.4272	1282013	2767987	99.3486	2403847	906153	99.1104	2127671	462329	98.1557	750769	1339231
NA21309 (H2)	AFR	96.5414	1510936	2819064	96.1405	1287718	3232282	96.3174	1261253	278747	96.3968	1225927	1144073	99.0709	2789558	610442	99.448	1451890	28110	99.2135	1173390	2286610	99.207	1858603	1871397	95.4136	969631	2470369	96.5153	1485263	1064737	98.855	527449	2292551	98.6758	650853	2129147	98.5028	1271506	2778494	98.5316	1648445	1661555	99.027	1471301	1118699	98.0459	659818	1430182
HG00731 (H1)	AMR	95.898	1727933	2602067	95.7772	1929567	2590433	96.2355	1095535	444465	96.8493	1460668	909332	99.1096	2849340	550660	99.3904	1461435	18565	98.5664	613246	2846754	98.4329	719128	3010872	98.2373	2166067	1273933	96.237	1772844	777156	99.1951	1381616	1438384	99.2141	1173370	1606630	98.6305	1559071	2490929	99.5146	2780592	529408	97.2351	1441697	1148303	99.1259	1859023	230977
HG00731 (H2)	AMR	96.0754	1471950	2858050	95.8478	1810698	2709302	97.7167	1418924	121076	97.3329	1962116	407884	99.5419	2855899	544101	99.3298	1468919	11081	98.7873	468903	2991097	98.3197	672390	3057610	98.3412	2219209	1220791	96.1255	1629602	920398	99.3822	1031416	1788584	99.2629	873089	1906911	98.5717	1201712	2848288	99.5009	2554201	755799	97.6083	929720	1660280	99.1597	1673261	416739
HG00732 (H1)	AMR	96.7327	3571062	758938	96.8057	3583585	936415	98.3481	1493389	46611	98.0634	2105209	264791	99.3106	2909051	490949	99.2737	1366450	113550	98.8785	618493	2841507	98.4171	625116	3104884	98.168	3224660	215340	95.011	775799	1774201	99.7242	2288819	531181	99.6774	2179645	600355	98.6374	1434230	2615770	99.3399	3044515	265485	97.8105	1519207	1070793	99.0615	2025294	64706
HG00732 (H2)	AMR	96.7686	3418593	911407	96.8158	3528492	991508	96.8323	1044509	495491	96.8895	1421533	948467	99.5865	3068000	332000	99.4384	1436681	43319	98.8233	641457	2818543	98.4008	618952	3111048	97.984	3183736	256264	94.8492	1003150	1546850	99.7173	2032762	787238	99.6738	1822362	957638	98.6603	1429549	2620451	99.5102	2871405	438595	97.8922	1643961	946039	98.9274	2031504	58496
HG00733 (H1)	AMR	96.9506	755835	3574165	96.5089	930576	3589424	96.6131	947269	592731	97.0662	1300281	1069719	98.9108	2455273	944727	99.4139	1455019	24981	98.7255	478990	2981010	98.2113	469154	3260846	98.7518	1854607	1585393	95.0274	309696	2240304	99.7071	781783	2038217	99.73	840346	1939654	98.5935	1364840	2685160	99.547	2718281	591719	97.4539	799449	1790551	99.144	1719197	370803
HG00733 (H2)	AMR	97.019	2556788	1773212	96.9508	2674342	1845658	98.7591	1465308	74692	98.4303	2081954	288046	99.7104	2974251	425749	99.3785	1408271	71729	98.8483	598945	2861055	98.5128	636935	3093065	98.608	3077180	362820	95.1783	562217	1987783	99.7022	1933946	886054	99.6434	2060709	719291	98.5166	1153694	2896306	99.6578	2614165	695835	97.7343	1174420	1415580	99.0215	1783385	306615
HG00735 (H1)	AMR	95.8035	1381226	2948774	95.6891	1215902	3304098	96.6456	969066	570934	96.8507	1593256	776744	99.2881	1811513	1588487	99.2147	1340694	139306	99.084	2426252	1033748	99.0236	2911166	818834	95.7032	909316	2530684	96.6797	1452473	1097527	98.7333	941081	1878919	98.692	1058323	1721677	98.6519	1491981	2558019	99.1373	2458871	851129	97.9022	1565904	1024096	98.8431	1976062	113938
HG00735 (H2)	AMR	97.1067	2443515	1886485	97.0026	2453738	2066262	96.4157	1096547	443453	96.806	1121081	1248919	98.8132	1777171	1622829	99.0392	1252631	227369	99.2979	1808315	1651685	99.3423	2984476	745524	99.3929	3281423	158577	95.1472	421263	2128737	98.7359	1051943	1768057	98.6047	1182867	1597133	98.7335	1820662	2229338	99.3695	2590830	719170	97.7888	1233117	1356883	99.214	1926248	163752
HG00741 (H1)	AMR	95.8253	1467495	2862505	95.6072	1431172	3088828	96.4904	1154509	385491	97.0486	1575356	794644	98.8984	2479660	920340	99.3988	1287926	192074	98.8588	608980	2851020	98.3255	560992	3169008	96.4224	1558779	1881221	95.5359	388649	2161351	98.7034	1066288	1753712	98.5852	901829	1878171	99.1051	2663314	1386686	98.734	2315740	994260	98.239	1415237	1174763	98.0402	1365291	724709
HG00741 (H2)	AMR	97.0223	2254763	2075237	97.1119	2434816	2085184	96.4112	1125529	414471	96.7664	1507776	862224	99.6796	3140496	259504	99.3357	1417100	62900	98.8911	703049	2756951	98.1587	646952	3083048	95.6979	721615	2718385	96.6688	1718811	831189	98.6638	725168	2094832	98.5454	777103	2002897	98.6082	1426469	2623531	99.4601	2411953	898047	97.5547	1560614	1029386	98.3503	1875521	214479
HG01071 (H1)	AMR	96.5522	3549243	780757	96.6091	3746284	773716	96.379	1200988	339012	96.569	1314838	1055162	99.6516	2789480	610520	99.2728	1423170	56830	98.8792	446940	3013060	98.3148	675628	3054372	96.8704	1902700	1537300	95.4624	444321	2105679	98.7479	717306	2102694	98.6127	594162	2185838	98.6709	1648479	2401521	99.3304	3042696	267304	98.4034	2249835	340165	98.0492	1087374	1002626
HG01071 (H2)	AMR	95.8094	2254804	2075196	95.8931	2089521	2430479	96.2145	1337954	202046	96.711	1329230	1040770	98.9536	2540030	859970	99.4239	1450979	29021	98.8082	1048561	2411439	98.4818	1051556	2678444	95.6673	791974	2648026	96.8814	1613133	936867	98.7302	1216733	1603267	98.7073	1412579	1367421	98.6813	1413891	2636109	99.0411	1859855	1450145	99.6057	1590520	999480	97.5092	908783	1181217
HG01106 (H1)	AMR	95.8667	1570233	2759767	95.9747	1414307	3105693	96.5971	1083859	456141	96.8595	1174848	1195152	98.9797	2722847	677153	99.4029	1453219	26781	98.8635	430185	3029815	98.2609	534413	3195587	96.3381	1597095	1842905	94.9014	460791	2089209	98.821	1308420	1511580	98.5773	692728	2087272	98.6156	1277016	2772984	99.533	1750845	1559155	99.225	2140257	449743	97.9695	866108	1223892
HG01106 (H2)	AMR	95.8247	1726717	2603283	95.7274	1889296	2630704	97.9388	1324993	215007	98.187	1971714	398286	99.2122	1788826	1611174	99.1943	1306949	173051	98.5026	477366	2982634	98.1812	594280	3135720	96.6998	1659503	1780497	95.0377	676010	1873990	98.7885	963018	1856982	98.6381	824929	1955071	98.6496	1574352	2475648	99.5397	2814333	495667	97.7288	755850	1834150	98.7458	1880481	209519
HG01109 (H1)	AMR	95.1212	740813	3589187	94.8558	516199	4003801	96.4586	1212266	327734	96.5835	1241542	1128458	98.6806	1886175	1513825	99.1544	1113504	366496	99.2285	320801	3139199	99.0607	902947	2827053	96.9066	1520569	1919431	95.1048	360703	2189297	98.7664	744893	2075107	98.574	874808	1905192	98.7249	1410328	2639672	98.6094	1364579	1945421	99.3	2359886	230114	97.5484	1332574	757426
HG01109 (H2)	AMR	95.8298	1652923	2677077	95.8509	1366754	3153246	96.3225	1318110	221890	96.6503	1117463	1252537	98.4441	1573276	1826724	99.0557	1038551	441449	98.8005	561185	2898815	98.2095	599506	3130494	96.2543	1461377	1978623	96.6966	1846411	703589	98.7153	859572	1960428	98.6027	832547	1947453	98.5139	1957519	2092481	99.2627	2451671	858329	98.589	1558768	1031232	98.2305	1098401	991599
HG01123 (H1)	AMR	95.9594	1818880	2511120	96.0251	1776939	2743061	96.4676	1049395	490605	96.8936	1776694	593306	99.126	2191093	1208907	99.0974	1429074	50926	98.7201	695902	2764098	98.4201	615720	3114280	96.3303	2057506	1382494	95.0175	706646	1843354	98.8104	467974	2352026	98.6015	469196	2310804	98.336	842411	3207589	99.4636	1694679	1615321	98.4927	2255738	334262	97.6532	1289415	800585
HG01123 (H2)	AMR	95.8574	1828323	2501677	96.0434	1663498	2856502	96.4037	1204260	335740	96.895	1472979	897021	98.9311	2358992	1041008	99.3906	1433539	46461	98.7322	528159	2931841	98.5039	625384	3104616	96.4938	1667795	1772205	95.1763	527789	2022211	98.7574	883521	1936479	98.559	687230	2092770	98.7366	1500803	2549197	98.6931	1367801	1942199	98.5849	1963445	626555	97.8133	1329486	760514
HG01175 (H1)	AMR	95.7732	1542499	2787501	95.7693	1687518	2832482	96.3556	1112984	427016	96.7955	1488078	881922	98.7927	2092621	1307379	99.2412	1174309	305691	98.2122	158918	3301082	98.2163	564889	3165111	96.477	1725535	1714465	95.4152	412188	2137812	98.7183	797095	2022905	98.7188	1105478	1674522	98.9887	3539140	510860	98.6673	2467830	842170	99.5086	2028992	561008	97.8684	899474	1190526
HG01175 (H2)	AMR	96.0496	1291344	3038656	95.9364	1429889	3090111	96.8695	1229279	310721	97.1386	1851822	518178	99.5833	2678891	721109	99.5067	1446194	33806	99.1859	1760469	1699531	99.2779	2624471	1105529	96.4537	1796877	1643123	94.9801	380287	2169713	98.6471	606052	2213948	98.5773	650113	2129887	98.6598	1452518	2597482	99.6208	2675853	634147	97.6563	735790	1854210	99.0234	1957126	132874
HG01243 (H1)	AMR	95.9016	1566461	2763539	96.1125	1544424	2975576	96.2021	1142478	397522	96.8366	1538665	831335	98.9139	1533735	1866265	98.9364	934794	545206	98.7871	493594	2966406	98.2938	534290	3195710	96.8997	1678340	1761660	95.4051	699852	1850148	98.7298	1011636	1808364	98.721	949018	1830982	98.9704	1660531	2389469	98.7402	1429961	1880039	97.8812	1808529	781471	98.8302	1946687	143313
HG01243 (H2)	AMR	95.8264	1615666	2714334	95.7581	1280670	3239330	96.6155	1210526	329474	96.9193	928926	1441074	99.614	3240587	159413	99.4613	1459093	20907	99.2666	1390329	2069671	99.2204	2109985	1620015	96.1821	1489312	1950688	96.2672	1601039	948961	98.7637	996640	1823360	98.6077	903870	1876130	98.6939	1795906	2254094	99.2953	2471037	838963	97.8597	1763636	826364	97.6519	1022682	1067318
HG01258 (H1)	AMR	95.9002	1636347	2693653	96.1174	1362550	3157450	96.2674	1131876	408124	97.1447	1465605	904395	99.0187	2220078	1179922	99.193	1373582	106418	98.8829	586897	2873103	98.1273	592797	3137203	96.9918	1943254	1496746	95.2851	406269	2143731	98.8304	928211	1891789	98.6762	769390	2010610	98.8715	1963965	2086035	99.2626	2688385	621615	97.6486	716119	1873881	99.0932	1876994	213006
HG01258 (H2)	AMR	95.8684	1891117	2438883	95.9292	1804022	2715978	96.3394	1070335	469665	96.8072	1304495	1065505	98.5758	1676853	1723147	99.1144	1018195	461805	99.1089	814605	2645395	99.1282	1002729	2727271	96.0672	1785175	1654825	94.9463	858516	1691484	98.8387	1103330	1716670	98.6768	873557	1906443	99.5822	2105433	1944567	98.6523	1503809	1806191	97.6476	994654	1595346	98.7706	1937437	152563
HG01358 (H1)	AMR	95.7606	1694497	2635503	96.0105	1819254	2700746	96.6015	1230514	309486	96.7437	1570695	799305	99.4168	2021177	1378823	99.1833	1381231	98769	98.5869	770893	2689107	98.3263	707078	3022922	95.6369	881448	2558552	96.9591	1646651	903349	98.7485	827872	1992128	98.6359	601334	2178666	98.5488	1869732	2180268	98.8466	2560728	749272	99.2463	2009243	580757	98.083	1001235	1088765
HG01358 (H2)	AMR	96.9064	2215695	2114305	97.0732	2330272	2189728	96.2339	1014837	525163	96.7468	1230287	1139713	98.8719	2421004	978996	99.2665	1443614	36386	98.8744	663275	2796725	98.067	599173	3130827	96.5619	1396354	2043646	95.1242	531911	2018089	98.8377	812749	2007251	98.6939	1062085	1717915	98.653	1698366	2351634	98.6463	1957360	1352640	99.4749	2040241	549759	97.7748	1179254	910746
HG01361 (H1)	AMR	95.8966	1387867	2942133	95.9355	1438241	3081759	96.2898	1123513	416487	96.7485	1512551	857449	99.0132	2650899	749101	99.3501	1463621	16379	98.6747	946313	2513687	98.4804	888310	2841690	95.5211	654340	2785660	98.0561	2217241	332759	98.7792	917073	1902927	98.734	1042625	1737375	98.7551	1586503	2463497	99.4907	2665925	644075	99.215	2396165	193835	97.7216	996911	1093089
HG01361 (H2)	AMR	98.8781	3889021	440979	99.7088	4398218	121782	96.3195	1187286	352714	96.6328	1207636	1162364	99.5341	2178503	1221497	99.3084	1240292	239708	98.957	511349	2948651	98.5023	690221	3039779	96.4748	1483300	1956700	94.9565	530876	2019124	98.686	1077031	1742969	98.6206	913719	1866281	98.6238	1714061	2335939	98.646	2180274	1129726	98.4025	1591598	998402	98.1336	872095	1217905
HG01928 (H1)	AMR	95.8232	1469799	2860201	96.1521	1532712	2987288	96.5355	1240188	299812	96.4086	1355353	1014647	98.8484	2336150	1063850	99.2876	1395655	84345	99.2655	2062709	1397291	99.2542	2471304	1258696	95.4286	847346	2592654	96.8272	1818285	731715	98.7664	485676	2334324	98.6261	832902	1947098	98.7735	2113857	1936143	99.5586	3180258	129742	99.2745	1936089	653911	97.9496	1030339	1059661
HG01928 (H2)	AMR	96.012	1320312	3009688	95.8914	1197534	3322466	96.2851	1128061	411939	96.6212	1410689	959311	99.5495	1951453	1448547	99.1637	1326226	153774	98.8553	468824	2991176	98.2546	546227	3183773	95.5558	505349	2934651	96.8895	1092582	1457418	98.7409	965628	1854372	98.5949	691798	2088202	98.7148	1450428	2599572	99.6224	3115950	194050	98.4143	2117506	472494	97.5935	1534106	555894
HG01952 (H1)	AMR	98.3604	2554056	1775944	98.2556	2620553	1899447	96.4017	1095995	444005	96.9664	1581836	788164	98.7042	2207691	1192309	99.1692	1348861	131139	98.9419	522970	2937030	98.4414	576730	3153270	96.2231	1427543	2012457	94.8778	681666	1868334	98.7611	1208852	1611148	98.7185	1394860	1385140	98.6648	1397940	2652060	99.425	2463953	846047	98.5266	1592054	997946	98.0357	988475	1101525
HG01952 (H2)	AMR	97.3647	2057249	2272751	97.2646	2330218	2189782	96.5701	1036577	503423	96.9475	1232139	1137861	99.5003	3002139	397861	99.4908	1457975	22025	98.9108	679711	2780289	98.5256	988579	2741421	95.5942	816223	2623777	96.5549	1486429	1063571	98.7508	794092	2025908	98.6106	872793	1907207	98.6943	1661509	2388491	99.4329	2504628	805372	98.4614	1786876	803124	97.702	1246663	843337
HG01978 (H1)	AMR	96.0553	1418318	2911682	95.7564	1659416	2860584	96.4969	1088366	451634	96.7107	1294007	1075993	98.7336	1984509	1415491	99.224	1468760	11240	98.7716	749351	2710649	98.3133	895498	2834502	96.5609	1329363	2110637	94.9424	360250	2189750	98.7756	961951	1858049	98.7132	1325671	1454329	98.6215	1140125	2909875	98.9743	1259531	2050469	99.2958	1973004	616996	97.9768	870850	1219150
HG01978 (H2)	AMR	95.7602	1373348	2956652	95.9678	1338402	3181598	96.3784	1098560	441440	96.6982	1438582	931418	98.7095	1879109	1520891	99.0977	1436226	43774	98.7152	543735	2916265	98.3095	671990	3058010	97.073	1780418	1659582	95.1283	503186	2046814	98.7136	870850	1949150	98.6004	648645	2131355	98.6523	1380036	2669964	99.2925	2105985	1204015	98.4152	2273694	316306	97.5305	1485708	604292
HG02148 (H1)	AMR	95.7681	1577514	2752486	95.8037	1320246	3199754	96.4072	1056852	483148	96.4122	1422699	947301	98.7479	2155227	1244773	99.0753	1444548	35452	99.2828	2188271	1271729	99.2777	2756530	973470	96.9848	1780029	1659971	94.8884	568797	1981203	98.8045	496090	2323910	98.5942	496127	2283873	98.7758	1573467	2476533	99.4659	2803113	506887	97.6183	865592	1724408	98.7916	1891787	198213
HG02148 (H2)	AMR	95.6644	1822088	2507912	96.0438	1746618	2773382	96.5181	905710	634290	96.6653	1370608	999392	98.9462	2313839	1086161	99.2974	1466976	13024	99.1911	1831663	1628337	99.2829	2504613	1225387	96.5474	1428808	2011192	94.8214	370450	2179550	98.8126	422046	2397954	98.5631	403204	2376796	98.5069	1600222	2449778	99.3565	2509959	800041	99.2105	2278532	311468	97.9351	990485	1099515
HG00438 (H1)	EAS	95.9042	1684973	2645027	95.8642	1709272	2810728	96.4332	1120927	419073	96.6874	1551735	818265	98.7935	1940519	1459481	99.0888	1174421	305579	98.8141	622711	2837289	98.3688	653223	3076777	95.4135	567422	2872578	97.9747	2123067	426933	98.8382	474604	2345396	98.6511	468543	2311457	99.136	1433004	2616996	98.8067	1677482	1632518	99.1748	1878553	711447	97.7445	1293877	796123
HG00438 (H2)	EAS	95.862	1812807	2517193	95.9571	1675150	2844850	96.2429	1028840	511160	96.9275	1371977	998023	98.5953	1433800	1966200	99.1805	993368	486632	98.9996	1899343	1560657	99.2212	2689333	1040667	95.5511	1030743	2409257	96.7935	1624595	925405	98.7504	758955	2061045	98.6057	615351	2164649	98.628	3487769	562231	98.6958	2506835	803165	98.4184	2393367	196633	97.5026	1628559	461441
HG00512 (H1)	EAS	96.0112	1767758	2562242	96.0732	1960398	2559602	96.539	887201	652799	96.7787	1688508	681492	99.047	2821045	578955	99.4045	1430814	49186	98.8978	407439	3052561	98.309	625607	3104393	95.5758	1070778	2369222	96.7057	1624185	925815	98.7906	694518	2125482	98.6103	665273	2114727	99.0912	2237372	1812628	98.6378	1876576	1433424	98.2573	2031282	558718	98.5044	1836339	253661
HG00512 (H2)	EAS	95.9845	1972578	2357422	95.8506	1907719	2612281	96.65	656331	883669	97.007	1083056	1286944	98.9394	2840019	559981	99.2823	1435714	44286	98.9294	601961	2858039	98.504	609907	3120093	95.4939	1013926	2426074	96.6856	1778611	771389	98.7764	652082	2167918	98.5857	622333	2157667	99.0347	2337200	1712800	98.7109	1716909	1593091	98.2397	1942881	647119	98.4962	1827685	262315
HG00513 (H1)	EAS	97.8885	3642890	687110	97.8959	3546882	973118	96.649	1144895	395105	96.7134	1225991	1144009	99.0576	2706363	693637	99.4017	1455166	24834	99.1111	1808622	1651378	99.1856	2468553	1261447	96.347	1636553	1803447	96.0443	1634510	915490	98.7678	1176465	1643535	98.7027	1099696	1680304	99.0786	2783474	1266526	98.6928	2085713	1224287	97.6058	1272385	1317615	99.0839	1794614	295386
HG00513 (H2)	EAS	97.7968	3326654	1003346	97.4571	3448126	1071874	96.2027	922904	617096	97.0199	1551028	818972	98.9607	2455238	944762	99.3115	1450171	29829	99.2355	965138	2494862	98.9852	1355821	2374179	96.2754	1732808	1707192	96.1137	1715614	834386	98.7119	1140890	1679110	98.6236	883145	1896855	99.0464	2414421	1635579	98.7363	1855595	1454405	97.8476	1724031	865969	99.0802	1762828	327172
HG00514 (H1)	EAS	97.6658	3894859	435141	97.685	3923634	596366	96.3308	1234673	305327	96.6938	1737595	632405	98.943	2712653	687347	99.4244	1420374	59626	98.9385	673015	2786985	98.4356	975576	2754424	95.6324	1000338	2439662	96.5691	1712311	837689	98.7434	1308747	1511253	98.6375	1236257	1543743	99.2856	2802424	1247576	98.7798	2162262	1147738	98.4659	1900471	689529	98.5727	1248557	841443
HG00514 (H2)	EAS	97.4209	3506922	823078	97.2884	3647548	872452	96.2485	1134543	405457	96.7886	1708859	661141	99.0375	2813485	586515	99.3927	1394799	85201	98.8126	468361	2991639	98.1723	543077	3186923	95.6732	752565	2687435	96.9462	1442520	1107480	98.7627	1137515	1682485	98.6402	947761	1832239	99.2043	2777448	1272552	98.8057	2161326	1148674	98.1713	1934165	655835	98.5213	1910389	179611
HG005 (H1)	EAS	95.9503	945562	3384438	96.0628	1024572	3495428	96.3958	1124837	415163	96.9595	1813331	556669	98.943	1749422	1650578	99.3033	1185174	294826	99.2408	542222	2917778	99.0575	773225	2956775	95.4038	1086228	2353772	96.5998	1472007	1077993	98.732	761351	2058649	98.6509	775311	2004689	99.3429	3284701	765299	98.7003	2312902	997098	97.3751	911595	1678405	99.1708	1882625	207375
HG005 (H2)	EAS	95.7557	1553822	2776178	95.8182	1700423	2819577	96.1592	1015352	524648	96.6911	1557227	812773	99.1058	2304050	1095950	99.1822	1392851	87149	98.8361	839826	2620174	98.5033	895139	2834861	95.3436	959588	2480412	96.4941	1191060	1358940	99.7245	1760296	1059704	99.7082	2199858	580142	98.7336	1486983	2563017	99.5366	2385791	924209	97.8909	577195	2012805	98.6131	1493130	596870
HG00621 (H1)	EAS	96.0758	1296539	3033461	95.8729	1564607	2955393	96.3855	1140019	399981	96.7562	1618694	751306	98.8159	1929800	1470200	99.076	1417668	62332	98.8416	846128	2613872	99.0502	1571308	2158692	95.7328	853135	2586865	96.7342	1341795	1208205	98.7737	1174020	1645980	98.7061	1280110	1499890	98.8126	1754696	2295304	99.3111	2342945	967055	99.2641	2027170	562830	97.7538	891210	1198790
HG00621 (H2)	EAS	95.9741	1690654	2639346	96.1308	1413968	3106032	96.5389	1000899	539101	96.8401	1327321	1042679	98.9401	2512217	887783	99.3675	1425296	54704	99.2458	1881138	1578862	99.1714	2691319	1038681	95.7978	915468	2524532	97.0779	2057594	492406	98.7182	1074942	1745058	98.6155	877850	1902150	98.5365	929207	3120793	98.7495	1735486	1574514	97.5222	1753988	836012	98.7286	1983797	106203
HG00673 (H1)	EAS	95.9621	1175383	3154617	95.8841	1341840	3178160	96.2291	1030010	509990	96.7617	1778009	591991	98.9497	2297126	1102874	99.3263	1432750	47250	99.3245	1660737	1799263	99.2774	2640513	1089487	95.6381	576735	2863265	97.8514	2031786	518214	99.7147	1602365	1217635	99.6558	1866013	913987	98.5679	1935390	2114610	98.606	1963747	1346253	97.5799	966935	1623065	98.9146	1988584	101416
HG00673 (H2)	EAS	95.8998	1542126	2787874	96.0544	1486523	3033477	96.3069	1399481	140519	96.6032	1842761	527239	99.082	2537057	862943	99.3827	1429468	50532	99.3722	1936116	1523884	99.3064	2322605	1407395	96.4343	1618831	1821169	95.0934	675102	1874898	98.7401	601337	2218663	98.5516	534145	2245855	98.7231	2355156	1694844	99.1769	2697017	612983	97.487	593263	1996737	98.9236	1545506	544494
HG02080 (H1)	EAS	98.368	2807950	1522050	98.2626	2980030	1539970	96.3831	1122346	417654	96.7353	1213197	1156803	98.9594	1870929	1529071	99.2533	1180881	299119	99.2982	1914954	1545046	99.2233	2870490	859510	95.2114	756948	2683052	98.2519	2318265	231735	98.7611	614506	2205494	98.5855	649787	2130213	99.2692	2374832	1675168	98.7808	2184527	1125473	97.7731	972435	1617565	98.8813	1878396	211604
HG02080 (H2)	EAS	96.8329	2330638	1999362	97.0448	1779718	2740282	97.9154	1309305	230695	98.1817	1859083	510917	98.8981	1647066	1752934	99.2203	1096593	383407	99.0981	1940809	1519191	99.2248	2505800	1224200	95.4553	644312	2795688	98.0561	2227680	322320	98.823	828573	1991427	98.6272	651183	2128817	99.2457	2871788	1178212	98.6759	2366629	943371	98.3837	1446774	1143226	97.4956	1273650	816350
HG002 (H1)	EUR	95.955	1607985	2722015	95.831	1837037	2682963	96.4013	1001757	538243	96.8605	1407258	962742	99.0181	2659471	740529	99.3497	1446039	33961	98.7015	748456	2711544	98.4582	1064859	2665141	96.3609	2015671	1424329	94.7924	455525	2094475	98.6648	793040	2026960	98.6033	750208	2029792	98.6791	875997	3174003	99.6106	1957814	1352186	99.5816	2421489	168511	97.8614	1252872	837128
HG002 (H2)	EUR	96.1245	1532682	2797318	96.031	1226453	3293547	96.6859	1188368	351632	96.6518	1519008	850992	99.0013	2586115	813885	99.1669	1447143	32857	98.7785	506514	2953486	98.2681	743670	2986330	96.4935	1610498	1829502	94.8035	514319	2035681	98.6964	826705	1993295	98.6111	686467	2093533	98.6742	2021282	2028718	99.5005	3280390	29610	99.8307	2405007	184993	98.1096	893816	1196184
NA12878 (H1)	EUR	96.6927	3419244	910756	96.7437	3300049	1219951	96.2302	1217279	322721	96.7337	1574952	795048	99.4196	2843905	556095	99.4571	1448576	31424	98.9399	458598	3001402	98.3943	652877	3077123	95.9854	1613868	1826132	94.9641	818607	1731393	98.7477	374328	2445672	98.483	441838	2338162	98.7023	1456151	2593849	99.4183	2214772	1095228	97.6881	1086427	1503573	99.0945	1887734	202266
NA12878 (H2)	EUR	96.6857	3267279	1062721	96.71	3370101	1149899	96.4022	1141157	398843	96.6797	1478309	891691	99.3364	2807300	592700	99.3269	1458227	21773	98.8705	509325	2950675	98.3858	644487	3085513	95.987	1556817	1883183	95.0211	740640	1809360	98.5417	401683	2418317	98.4319	380768	2399232	98.4603	1372563	2677437	99.3961	2021310	1288690	97.5842	1023967	1566033	99.0837	1923859	166141
HG03492 (H1)	SAS	98.3618	3237066	1092934	98.4667	3471441	1048559	96.3507	990700	549300	96.807	1952804	417196	98.7463	1650733	1749267	99.0944	1015831	464169	98.56	681192	2778808	98.462	1218677	2511323	96.6634	1612550	1827450	95.0569	461484	2088516	98.7868	764028	2055972	98.6572	789976	1990024	98.6381	1732093	2317907	99.4171	3143182	166818	98.5509	1864658	725342	97.7981	1399242	690758
HG03492 (H2)	SAS	98.2014	2945124	1384876	98.3925	3295587	1224413	96.4879	1002388	537612	96.8437	1316223	1053777	98.6994	1542597	1857403	99.0883	1052800	427200	99.2679	1687085	1772915	99.2302	2828388	901612	95.333	643087	2796913	98.4007	2318549	231451	99.7104	1482357	1337643	99.7463	1904794	875206	98.5563	1437667	2612333	99.6661	2761797	548203	98.6139	1775789	814211	97.6964	1370667	719333
All	-	96.1288	198948401	286011599	96.1404	194502202	311737798	96.6396	126070666	46409334	96.9578	165621641	99818359	98.9772	245810181	134989819	99.2197	144451052	21308948	99.0191	117202055	270317945	98.8235	161589816	256170184	96.1873	150322577	234957423	95.9618	126985126	158614874	98.8145	98713210	217126790	98.6909	96604336	214755664	98.6488	190180765	263419235	98.911	225308836	145411164	98.3068	184104772	105975228	98.2037	156710856	77369144
[truncated: 90 more columns]
